# Supplementary material for: From Conventional to Sustainable Extraction: Improving Phenolic Species Recovery from Eucalyptus globulus Leaves
Source: Molecules. 2026 Jun 3;31(11):1927. doi: 10.3390/molecules31111927 (PMC13258619; doi:10.3390/molecules31111927)
Supplement: Supplementary file 1 [file molecules-31-01927-s001.zip]

Archive with 1 entries (1 files):
- molecules-4325479-supplementary.pdf
